# Supplementary material for: GCN5L1 modulates cross-talk between mitochondria and cell signaling to regulate FoxO1 stability and gluconeogenesis
Source: Nat Commun. 2017 Sep 12;8:523. doi: 10.1038/s41467-017-00521-8 (PMC5595826; doi:10.1038/s41467-017-00521-8)
Supplement: Supplementary file 2 — Supplementary Data 1 [file 41467_2017_521_MOESM2_ESM.xlsx]

## Sheet: PeptideGroups
Supplementary Data 1: Phosphorylated peptides from WT and GCN5L1 LKO hepatocytes overexpressed Flag-FoxO1 (Related to Supplementary Figure 4a).
Annotated Sequence	Modifications	Modifications in Master Proteins	# PSMs	Positions in Master Proteins	Theo. MH+ [Da]	Area: F1: Control	Area: F2: LKO	XCorr Sequest HT
[K].KKASLQSGQEGPGDSPGSQFSK.[W]	1xPhospho [S]	Q9R1E0 1xPhospho [S]	4	Q9R1E0 [270-291]	2300.06	n.d.	8300000	6.06972
[R].TSSNASTISGRLSPIMTEQDDLGDGDVHSLVYPPSAAK.[M]	2xPhospho [T/Y/S]; 1xOxidation [M16]	Q9R1E0 2xPhospho [S]	3	Q9R1E0 [314-351]	4092.81	n.d.	61000000	3.01297
[R].TSSNASTISGRLSPIMTEQDDLGDGDVHSLVYPPSAAK.[M]	2xPhospho [S/T]	Q9R1E0 2xPhospho [S]	4	Q9R1E0 [314-351]	4076.82	n.d.	270000000	3.57076
[R].TSSNASTISGRLSPIMTEQDDLGDGDVHSLVYPPSAAK.[M]	1xPhospho [T/S]; 1xOxidation [M16]	Q9R1E0 1xPhospho [S/T]	74	Q9R1E0 [314-351]	4012.85	110000000	390000000	7.40666
[R].TSSNASTISGRLSPIMTEQDDLGDGDVHSLVYPPSAAK.[M]	1xPhospho [S/T/Y]	Q9R1E0 1xPhospho [T/S]	39	Q9R1E0 [314-351]	3996.85	350000000	1900000000	6.58023
[R].LTLSQIYEWMVK.[S]	1xPhospho [S4]	Q9R1E0 1xPhospho [S181]	1	Q9R1E0 [178-189]	1590.76	n.d.	13000000	3.4413
[R].LSPIMTEQDDLGDGDVHSLVYPPSAAK.[M]	1xPhospho [S2]	Q9R1E0 1xPhospho [S326]	2	Q9R1E0 [325-351]	2935.34	n.d.	25000000	3.35382
[K].ASLQSGQEGPGDSPGSQFSKWPASPGSHSNDDFDNWSTFRPR.[T]	2xPhospho [S19; S24]	Q9R1E0 2xPhospho [S290; S295]	2	Q9R1E0 [272-313]	4680.95	n.d.	220000000	3.94188
[K].ASLQSGQEGPGDSPGSQFSKWPASPGSHSNDDFDNWSTFRPR.[T]	1xPhospho [S24]	Q9R1E0 1xPhospho [S295]	3	Q9R1E0 [272-313]	4600.98	n.d.	130000000	5.19812
[K].RLTLSQIYEWMVK.[S]	1xPhospho [Y/S/T]	Q9R1E0 1xPhospho [S/T/Y]	6	Q9R1E0 [177-189]	1746.86	n.d.	16000000	2.30091
[K].WPASPGSHSNDDFDNWSTFRPR.[T]	2xPhospho [S4; S7]	Q9R1E0 2xPhospho [S295; S298]	8	Q9R1E0 [292-313]	2736.07	9700000	150000000	4.1885
[K].WPASPGSHSNDDFDNWSTFRPR.[T]	1xPhospho [S4]	Q9R1E0 1xPhospho [S295]	24	Q9R1E0 [292-313]	2656.1	45000000	390000000	5.07641
[K].ELLTSDSPPHNDIMSPVDPGVAQPNSR.[V]	2xPhospho [S7; S]; 1xOxidation [M14]	Q9R1E0 2xPhospho [S467; S]	3	Q9R1E0 [461-487]	3049.3	n.d.	38000000	2.13085
[K].ELLTSDSPPHNDIMSPVDPGVAQPNSR.[V]	2xPhospho [S7; S]	Q9R1E0 2xPhospho [S467; S]	4	Q9R1E0 [461-487]	3033.31	n.d.	150000000	2.3987
[K].ELLTSDSPPHNDIMSPVDPGVAQPNSR.[V]	1xPhospho [T/S]; 1xOxidation [M14]	Q9R1E0 1xPhospho [S/T]	85	Q9R1E0 [461-487]	2969.33	79000000	270000000	5.71129
[K].ELLTSDSPPHNDIMSPVDPGVAQPNSR.[V]	1xPhospho [S/T]	Q9R1E0 1xPhospho [S/T]	19	Q9R1E0 [461-487]	2953.34	46000000	820000000	5.32371
[K].ASLQSGQEGPGDSPGSQFSK.[W]	1xPhospho [S13]	Q9R1E0 1xPhospho [S284]	4	Q9R1E0 [272-291]	2043.87	17000000	38000000	4.60364
[K].KASLQSGQEGPGDSPGSQFSK.[W]	1xPhospho [S14]	Q9R1E0 1xPhospho [S284]	2	Q9R1E0 [271-291]	2171.96	n.d.	5100000	1.96311
[R].TSSNASTISGRLSPIMTEQDDLGDGDVHSLVYPPSAAK.[M]	3xPhospho [S3; S6; S9]	Q9R1E0 3xPhospho [S316; S319; S322]	3	Q9R1E0 [314-351]	4156.79	n.d.	70000000	4.16291
[K].SSYGGLNQYNCAPGLLKELLTSDSPPHNDIMSPVDPGVAQPNSR.[V]	1xCarbamidomethyl [C11]; 1xPhospho [S/T/Y]	Q9R1E0 1xPhospho [T/S/Y]	7	Q9R1E0 [444-487]	4776.21	n.d.	95000000	3.00649
